# Supplementary material for: Reusable Fe3O4/SBA15 Nanocomposite as an Efficient Photo-Fenton Catalyst for the Removal of Sulfamethoxazole and Orange II
Source: Nanomaterials (Basel). 2021 Feb 19;11(2):533. doi: 10.3390/nano11020533 (PMC7922933; doi:10.3390/nano11020533)
Supplement: Supplementary file 1 [file nanomaterials-11-00533-s001.zip]

Archive with 5 entries (5 files):
- Supplementary files/20210131_SuplementaryFiles.docx
- Supplementary files/Figure S1.PNG
- Supplementary files/Figure S2.JPG
- Supplementary files/Figure S3.svg
- Supplementary files/Figure S4.svg
